# Supplementary material for: Objectively and subjectively measured physical activity levels in individuals with whiplash associated disorder and aged-matched healthy controls
Source: PLoS One. 2023 Oct 5;18(10):e0292629. doi: 10.1371/journal.pone.0292629 (PMC10553333; doi:10.1371/journal.pone.0292629)
Supplement: S1 Appendix — (XLSX) [file pone.0292629.s001.xlsx]

## Sheet: Data
Participant	Group	Sex	Age	Heightcm	Weightkg	BMI	VAS10	WorkingStatus	Employed	CompensationClaim	SolicitorServices	NDI1	NDI2	NDI3	NDI4	NDI5	NDI6	NDI7	NDI8	NDI9	NDI10	NDITotal	PSE1	PSE2	PSE3	PSE4	PSE5	PSE6	PSE7	PSE8	PSE9	PSE10	PSETotal	SF121	SF122	SF123	SF124	SF125	SF126	SF127	SF128	SF129	SF1210	SF1211	SF1212	SF12PCStotal	SF12MCStotal	IPAQWALKtotal	IPAQMODtotal
101	1	1	50	174	95	31.378	4	2	2	2	1	2	0	3	0	1	0	0	1	0	4	22	1	1	2	1	2	2	1	1	1	1	13	4	3	3	1	1	2	2	4	5	5	6	5	41.566	61.8412	692	315
102	1	1	33	164.5	58.5	21.6184	7	1	1	1	0	2	0	2	1	2	0	1	1	3	2	28	3	5	6	5	4	3	2	2	3	3	36	4	3	3	1	2	1	2	4	4	4	5	5	50.5194	48.5053	2194	2670
103	1	0	41	167	79	28.3266	9	4	3	4	1	1	1	3	3	1	4	3	4	3	3	52	3	3	1	4	3	2	6	2	3	3	30	3	2	2	1	1	1	1	3	3	3	4	1	37.7853	35.6732	198	230
104	1	1	57	175	82	26.7755	7	1	1	1	0	2	0	2	0	0	1	1	1	1	3	22	5	6	6	6	6	6	2	6	6	6	55	4	2	2	2	2	2	2	4	5	4	6	5	44.7872	61.2992	890	1590
105	1	0	34	178	80.4	25.3756	0	1	1	2	0	2	1	1	2	2	1	1	1	1	2	28	5	5	5	4	5	4	5	4	4	5	46	4	2	3	1	1	2	2	4	5	4	6	4	37.4995	59.8395	363	845
106	1	1	59	161	75	28.9341	5	2	2	2	1	3	1	3	3	2	2	3	3	2	0	44	2	2	2	2	3	2	0	1	2	2	18	3	1	2	1	1	1	1	3	2	3	5	4	34.1191	41.9095	594	380
107	1	1	35	175	59	19.2653	6	1	2	3	1	3	2	3	1	5	3	3	4	3	5	64	2	1	3	3	3	1	2	1	1	2	19	2	2	1	1	1	1	1	2	2	1	2	1	31.6996	26.4638	165	0
108	1	1	40	165	57	20.9366	5.5	1	1	2	1	3	1	3	2	1	2	0	2	3	3	40	3	5	4	4	4	3	2	3	3	3	34	3	1	2	2	1	2	2	3	3	4	4	3	33.8912	51.1319	792	2025
109	1	1	38	159	55	21.7555	6	4	.	0	0	4	1	2	2	4	2	3	4	3	4	58	3	3	2	2	4	1	5	2	1	4	27	3	1	2	1	1	1	1	2	2	1	4	3	31.9929	34.3314	2079	0
110	1	1	44	165	76	27.9155	4	1	1	0	0	1	0	3	1	0	1	1	2	1	3	26	5	5	5	5	6	5	6	5	5	6	53	4	3	3	1	2	1	1	4	4	3	5	3	52.1853	35.527	0	800
111	1	1	42	165	58	21.3039	7	5	3	2	1	4	3	4	4	3	3	2	3	4	5	70	2	2	1	2	1	3	3	1	2	5	22	2	3	2	1	1	1	1	2	3	2	4	2	35.8149	30.3192	165	505
112	1	1	29	170	76	26.2976	0	2	1	2	0	2	0	4	2	3	1	2	2	3	2	42	2	2	3	1	2	3	2	3	3	2	23	4	2	3	2	1	1	2	3	3	5	6	5	44.7737	51.6706	.	.
113	1	1	44	165	135	49.5868	6	1	2	0	0	4	2	3	2	2	3	4	2	3	1	52	3	3	2	3	3	2	4	3	4	5	32	1	1	1	1	1	1	1	2	4	1	3	3	22.6591	34.1568	231	180
114	1	1	57	161	61	23.533	3	1	.	2	1	2	1	2	1	1	1	2	2	3	3	36	6	6	6	6	6	5	3	5	6	6	55	4	2	3	1	1	2	2	4	5	5	5	5	38.5224	61.7503	2970	3180
115	1	1	36	175	70	22.8571	6	1	2	2	1	2	1	3	2	1	2	0	1	2	2	32	5	6	5	6	6	6	2	6	6	6	54	4	2	3	2	1	1	2	4	4	2	5	4	45.3952	44.226	3366	750
116	1	1	49	170.2	82	28.3071	5	1	1	2	1	3	2	3	3	3	1	5	4	3	2	58	2	4	2	4	4	4	2	2	2	4	30	2	2	1	1	1	1	1	3	3	2	3	2	31.7885	29.6577	1286	1860
117	1	1	59	170	77	26.6436	3	2	2	0	0	0	2	0	3	3	0	3	3	3	1	36	2	1	4	.	3	0	1	1	1	4	.	3	2	3	1	1	1	1	2	2	2	3	2	39.2295	25.8357	0	3720
118	1	1	35	170	92	31.8339	5	2	1	2	1	4	1	2	2	1	1	2	3	2	3	42	2	6	6	5	5	1	0	2	2	2	31	3	3	3	1	1	2	2	3	4	2	3	4	38.7123	45.1706	.	.
119	1	1	30	168	82	29.0533	4	1	1	1	0	2	3	1	2	2	1	1	2	2	4	40	3	1	3	2	3	2	1	2	2	3	22	3	2	3	1	1	2	2	3	4	3	6	4	33.3175	56.7297	2722	210
120	1	0	58	180	85	26.2346	4	1	3	1	1	2	2	4	3	4	1	4	4	0	5	58	1	3	3	4	4	4	1	2	2	4	28	2	1	.	1	.	1	.	2	2	2	1	1	.	.	1039	3130
121	1	1	45	165	88	32.3232	4	3	.	2	1	3	3	2	2	2	2	1	3	1	2	42	3	3	2	4	3	2	1	3	4	4	29	2	1	3	1	1	2	2	3	4	2	2	3	29.7221	43.7242	197	375
122	1	1	19	162	57	21.7193	4	1	1	2	1	2	1	3	0	1	2	2	2	2	3	36	5	6	6	3	4	5	5	6	5	3	48	4	3	3	1	1	2	2	4	3	3	3	5	44.4198	47.0029	692	4160
123	1	1	53	147	74	34.245	2	1	1	2	1	2	0	1	2	3	1	1	2	3	1	32	4	5	6	5	6	6	2	6	6	6	52	3	2	3	2	2	1	2	2	2	3	4	4	47.4372	38.6465	.	.
124	1	1	33	179	56	17.4776	2	2	1	2	0	0	0	0	1	1	1	0	0	1	1	10	5	5	6	6	5	5	6	6	6	5	55	2	2	3	1	2	2	2	2	2	2	5	5	35.8546	50.8887	.	.
125	1	0	50	178	104	32.8241	4	4	3	1	1	1	2	4	3	2	3	4	3	3	4	58	2	1	1	1	3	1	0	0	0	2	11	3	1	3	1	1	1	2	3	3	4	4	3	35.0543	44.3148	.	.
126	1	1	32	161	55	21.2183	5	1	1	1	1	1	1	2	1	1	2	2	1	1	2	28	4	4	3	5	5	4	5	3	3	4	40	4	2	2	1	1	1	1	2	4	5	3	3	39.024	37.5969	.	.
127	1	0	44	161	77	29.7056	5	1	1	2	1	3	1	1	2	2	1	3	2	2	3	40	3	3	3	3	3	1	2	1	1	1	21	3	2	3	1	1	2	2	3	5	4	4	2	33.317	50.8127	.	.
128	1	1	60	160	89	34.7656	5	1	2	2	0	4	2	4	4	4	2	2	4	4	4	68	2	3	2	2	2	1	4	3	2	2	23	3	2	1	1	1	1	2	4	3	3	5	3	33.9477	45.3298	.	.
301	0	1	33	170	68	23.5294	0	1	1	0	0	0	0	0	0	0	0	0	0	0	0	0	6	6	6	6	6	6	6	6	6	6	60	5	3	3	2	2	2	2	5	6	6	6	5	56.5771	60.7578	693	2460
302	0	0	54	186	78	22.546	0	1	1	0	0	0	0	0	0	0	0	0	0	0	0	0	6	6	6	6	6	6	6	6	6	6	60	4	3	3	2	2	2	2	5	4	5	4	5	57.4832	51.0876	264	480
303	0	1	57	165	72.5	26.6299	0	1	1	0	0	0	0	0	0	0	0	0	1	0	1	4	6	6	6	6	6	6	6	6	6	6	60	4	3	3	2	2	2	2	5	4	4	6	5	55.4814	54.947	791	2700
304	0	1	55	172	58	19.6052	0	1	1	0	0	0	0	0	0	0	0	0	0	0	0	0	6	6	6	6	6	6	6	6	6	6	60	5	3	3	2	2	2	2	5	5	5	6	5	56.8197	57.8877	1122	675
305	0	1	34	166	60	21.7738	0	1	1	0	0	0	0	0	0	0	0	0	0	0	0	0	6	6	6	6	6	6	6	6	6	6	60	4	3	3	2	2	2	2	5	5	5	6	5	55.501	57.8271	231	120
306	0	1	54	158	65	26.0375	0	1	1	0	0	0	0	0	0	0	0	0	0	0	0	0	6	6	6	6	6	6	6	6	6	6	60	4	3	3	2	2	2	2	5	3	5	5	5	57.6201	51.5061	.	.
307	0	1	56	185	76	22.206	0	1	1	0	0	0	0	0	0	0	0	0	0	0	0	0	6	6	6	6	6	6	6	6	6	6	60	5	3	3	2	2	2	2	5	3	4	5	4	58.3279	47.6965	1122	495
308	0	1	56	161	67	25.8478	0	1	1	0	0	0	0	0	0	0	0	0	0	0	0	0	6	6	6	6	6	6	6	6	6	6	60	5	3	3	2	2	2	2	5	5	5	5	5	57.2316	55.9284	1782	0
309	0	1	27	165	59	21.6713	0	1	1	0	0	0	0	0	0	0	0	0	0	0	0	0	6	6	6	6	6	6	6	6	6	6	60	5	3	3	2	2	2	2	5	3	4	5	5	58.2175	50.8355	363	1860
310	0	1	59	162	68	25.9107	0	2	1	0	0	0	0	0	0	0	0	0	0	0	0	0	6	6	6	6	6	6	6	6	6	6	60	5	3	3	2	2	2	2	5	5	5	6	5	56.8197	57.8877	1517	940
311	0	1	32	170	80	27.6817	0	1	1	0	0	0	0	0	0	0	0	0	0	0	1	2	6	6	6	6	6	6	6	6	6	6	60	4	3	3	2	2	2	2	5	5	5	6	5	55.501	57.8271	1237	180
400	0	1	35	180	72	22.2222	0	1	1	0	0	0	0	0	0	0	0	0	0	0	0	0	6	6	6	6	6	6	6	6	6	6	60	5	3	3	2	2	2	2	5	5	5	6	5	56.8197	57.8877	462	2610
401	0	1	26	177.8	77.1	24.3888	0	1	1	0	0	0	0	0	0	0	0	0	0	0	0	0	6	6	6	6	6	6	6	6	6	6	60	4	3	3	2	2	2	2	5	5	4	5	5	55.1915	55.1366	197	250
402	0	0	35	178	82	25.8806	0	2	1	0	0	0	0	0	0	0	0	0	0	0	0	0	6	6	6	6	6	6	6	6	6	6	60	4	3	3	2	2	2	2	5	4	5	6	5	56.2027	55.6782	1683	1430
403	0	1	53	160	57	22.2656	0	1	1	0	0	0	0	0	0	0	0	0	0	0	0	0	6	6	6	6	6	6	6	6	6	6	60	5	3	3	2	2	2	2	5	5	5	6	5	56.8197	57.8877	825	570
404	0	1	33	152	103	44.581	0	1	1	0	0	0	0	0	0	0	0	1	0	0	1	4	6	6	6	6	6	6	3	6	6	6	57	3	3	2	2	2	2	2	5	5	4	6	5	50.3388	58.6224	297	2460
405	0	0	37	176	79	25.5036	0	1	1	0	0	0	0	0	0	0	0	0	0	0	0	0	6	6	6	6	6	6	6	6	6	6	60	5	3	3	2	2	2	2	5	5	5	6	5	56.8197	57.8877	1138	1380
406	0	1	44	168	85	30.1162	0	2	1	0	0	0	0	1	0	0	0	0	0	0	2	6	6	6	6	6	6	6	6	6	6	6	60	3	3	3	2	2	2	2	5	4	4	5	4	54.2984	49.9441	264	820
407	0	1	57	175	70	22.8571	0	2	1	0	0	0	0	0	0	0	0	0	0	0	0	0	6	6	6	6	6	6	6	6	6	6	60	4	3	3	2	2	2	2	5	4	5	6	5	56.2027	55.6782	1782	900
408	0	1	48	188	85	24.0493	0	1	1	0	0	0	0	0	0	0	0	0	0	0	0	0	6	6	6	6	6	6	6	6	6	6	60	4	3	3	2	2	2	2	5	5	5	6	5	55.501	57.8271	1188	420
409	0	1	45	168	95	33.6593	0	1	1	0	0	0	0	0	0	0	0	0	0	0	0	0	6	6	6	6	6	6	6	6	6	6	60	4	3	3	2	2	2	2	5	6	6	6	5	55.2583	60.6972	2078	0
410	0	1	41	167	64	22.9481	0	1	1	0	0	0	0	0	0	0	0	0	0	0	0	0	6	6	6	6	6	6	6	6	6	6	60	4	3	3	2	2	2	2	5	3	5	4	5	58.4887	48.8748	297	480
411	0	0	50	177	#NULL!	#NULL!	0	1	1	0	0	0	0	0	0	0	0	0	0	0	0	0	6	6	6	6	6	6	6	6	6	6	60	5	3	3	2	2	2	2	5	6	6	6	5	56.5771	60.7578	461	3750
412	0	1	45	165	55	20.202	0	1	1	0	0	0	0	0	0	0	0	0	0	0	0	0	6	6	6	6	6	6	6	6	6	6	60	5	3	3	2	2	2	2	5	6	6	5	5	56.9889	58.7985	412	3180
413	0	1	35	168	56	19.8413	0	1	1	0	0	0	0	0	0	0	0	0	0	0	0	0	6	6	6	6	6	6	6	6	6	6	60	4	3	3	2	2	2	2	5	5	4	6	5	54.7796	57.0959	0	2520
[truncated: 85 more columns]

## Sheet: Coding
group	0 Control
	1 WAD
sex	0 Male
	1 Female
working status	1 employed
	2 Self employed
	3 home duties
	4 unemployed
	5 retired
employed	1 currently working usual hours
	2 working reduced hours due to neck pain
	3 not working due to neck pain
compensation claim	0 No
	1 Workers comp
	2 3rd party
	3 Other
Solicitor services	0 No
	1 Yes
